# Supplementary material for: Construction of indicator system of tourism professional skills evaluation system in the application-oriented Universities - A case study in Fujian, China
Source: PLoS One. 2025 Sep 5;20(9):e0327785. doi: 10.1371/journal.pone.0327785 (PMC12413000; doi:10.1371/journal.pone.0327785)
Supplement: S1 Data — (XLSX) [file pone.0327785.s001.xlsx]

## Sheet: criteria
Experts	C1-C2	C1-C3	C1-C4	C1-C5	C2-C3	C2-C4	C2-C5	C3-C4	C3-C5	C4-C5
1	5	7	1	7	6	0.111	2	0.143	1	6
2	3	5	4	9	3	0.333	6	0.5	5	5
3	6	5	6	8	0.5	2	4	8	8	2
4	0.167	0.2	6	2	2	6	6	9	6	0.25
5	1	6	9	2	8	6	3	4	0.143	0.167
6	3	5	7	9	6	2	9	1	7	4
7	2	5	9	6	6	8	5	8	2	0.2
8	6	7	3	9	7	0.333	4	0.333	1	6
9	0.5	2	4	0.167	7	3	0.5	4	0.111	0.111
10	0.111	0.167	3	0.5	6	9	6	8	4	0.25
11	4	0.125	2	0.111	0.111	0.25	0.111	9	0.5	0.143
12	6	9	8	3	7	2	0.2	1	0.125	0.143
13	9	3	7	4	0.25	0.5	0.111	9	0.5	0.143
14	2	2	8	7	4	4	5	8	6	1
15	0.333	2	0.143	5	9	0.167	7	0.111	1	9
16	2	4	9	6	5	5	5	7	2	0.25
17	0.143	2	6	0.333	9	7	2	5	0.167	0.125
18	0.167	0.333	2	7	3	3	9	5	9	5

## Sheet: subcriteria_SC1
Experts	SC11-SC12	SC11-SC13	SC11-SC14	SC11-SC15	SC11-SC16	SC11-SC17	SC12-SC13	SC12-SC14	SC12-SC15	SC12-SC16	SC12-SC17	SC13-SC14	SC13-SC15	SC13-SC16	SC13-SC17	SC14-SC15	SC14-SC16	SC14-SC17	SC15-SC16	SC15-SC17	SC16-SC17
1	2	2	3	9	6	5	2	0.5	0.111	0.333	0.5	0.125	2	0.143	7	7	7	0.167	0.111	0.111	5
2	9	0.111	1	4	1	4	0.5	0.167	0.25	0.125	0.125	8	6	0.143	0.111	7	0.125	7	0.333	8	5
3	9	5	4	1	0.5	9	0.167	1	0.2	0.125	0.111	0.25	3	9	9	4	7	7	0.5	8	0.25
4	3	5	8	6	0.125	0.5	0.25	0.125	7	1	4	3	7	8	7	1	0.125	0.111	0.2	0.25	0.333
5	6	4	7	5	9	8	7	0.333	0.2	0.167	0.25	0.25	7	0.143	1	8	0.25	1	0.111	0.5	7
6	4	8	0.5	2	9	2	5	0.111	8	0.5	0.25	9	4	8	0.333	2	0.5	0.111	0.333	0.111	5
7	4	9	7	6	0.2	6	0.167	4	7	0.111	0.5	0.143	6	0.5	8	1	0.111	0.143	0.333	0.111	9
8	3	0.125	4	7	2	0.5	0.111	5	3	0.5	0.125	8	0.111	7	2	3	0.25	4	0.167	0.25	8
9	8	8	8	5	7	1	0.125	0.111	1	0.125	0.167	7	4	0.2	8	0.5	0.111	0.2	0.2	0.5	4
10	5	4	0.5	9	5	2	1	0.167	8	0.2	0.167	9	8	9	9	1	0.25	0.125	0.2	0.167	4
11	8	9	5	6	0.125	3	0.125	0.25	6	3	0.25	3	0.333	8	7	6	0.125	6	0.143	0.143	4
12	9	0.167	4	4	0.167	5	0.143	0.111	9	0.111	7	0.333	0.5	6	7	9	7	0.125	0.125	0.167	5
13	6	0.167	8	9	6	9	0.125	0.167	4	0.125	0.333	5	2	8	8	7	0.143	0.2	0.5	8	9
14	8	0.25	1	6	9	4	2	0.333	2	0.167	0.167	6	8	7	0.25	7	0.125	0.5	4	0.167	6
15	1	3	7	3	4	5	0.25	0.111	8	2	0.125	9	8	2	5	1	0.167	0.125	0.125	0.125	0.167
16	0.333	7	0.111	9	7	0.143	0.333	1	8	2	1	6	5	4	6	0.2	0.143	0.125	0.25	0.167	3
17	9	0.2	6	7	0.333	3	0.5	4	6	0.25	0.25	9	3	4	9	2	5	0.167	0.143	0.111	3
18	5	0.125	7	8	0.167	0.111	0.125	1	3	0.25	0.143	5	0.5	1	8	0.2	2	0.333	0.167	0.333	7

## Sheet: subcriteria_SC2
Experts	SC21-SC22	SC21-SC23	SC21-SC24	SC21-SC25	SC21-SC26	SC21-SC27	SC22-SC23	SC22-SC24	SC22-SC25	SC22-SC26	SC22-SC27	SC23-SC24	SC23-SC25	SC23-SC26	SC23-SC27	SC24-SC25	SC24-SC26	SC24-SC27	SC25-SC26	SC25-SC27	SC26-SC27
1	7	7	3	9	0.25	9	0.5	0.125	0.25	0.125	8	8	8	8	2	0.333333	0.125	6	0.25	2	2
2	5	0.125	7	6	0.2	7	0.166667	0.142857	0.125	0.5	3	0.111111	9	0.2	3	1	0.111111	2	0.125	8	1
3	8	8	8	9	9	6	0.25	0.2	0.2	0.5	4	1	7	0.25	4	5	0.2	0.5	7	1	5
4	1	6	0.125	7	0.166667	7	0.111111	0.333333	0.2	5	0.5	0.142857	7	4	0.25	8	0.2	9	0.166667	4	9
5	4	7	4	7	1	4	3	0.166667	9	0.166667	9	0.2	8	7	8	0.2	9	8	0.166667	5	8
6	7	8	0.111111	0.5	3	7	0.111111	0.25	4	7	8	4	6	0.125	5	4	0.111111	8	0.142857	5	7
7	6	7	2	0.111111	0.25	2	0.25	0.142857	0.25	0.111111	0.142857	4	0.111111	0.25	0.142857	0.5	8	1	2	8	8
8	6	0.2	3	4	6	9	3	0.5	1	0.111111	9	0.142857	0.125	2	0.25	9	1	2	0.125	0.166667	9
9	1	8	5	0.2	9	9	5	0.2	5	0.111111	0.25	5	0.333333	0.333333	7	3	3	0.333333	0.2	6	9
10	2	6	2	7	0.5	4	0.2	0.166667	3	0.142857	0.333333	4	0.125	2	7	5	9	2	0.2	2	6
11	3	0.142857	2	7	6	5	0.5	0.25	0.142857	0.142857	0.2	0.25	7	0.333333	4	5	0.25	8	0.111111	5	1
12	0.2	4	9	9	6	3	0.125	7	0.2	3	6	0.5	0.111111	0.5	5	6	0.166667	7	1	9	5
13	1	8	4	1	9	6	0.166667	0.5	1	0.111111	0.333333	0.5	2	3	8	3	0.142857	7	0.125	9	6
14	9	1	0.166667	4	0.333333	0.2	5	1	1	0.25	1	2	4	0.111111	1	6	0.142857	9	0.142857	7	9
15	9	0.25	0.142857	4	9	9	5	8	0.111111	0.166667	6	1	5	0.2	3	0.111111	3	2	9	0.142857	5
16	3	6	4	1	2	5	0.125	2	0.142857	0.2	7	3	6	0.166667	4	5	3	5	1	6	8
17	3	6	6	4	4	5	0.125	0.125	3	0.166667	9	0.2	7	9	5	6	0.25	7	7	3	4
18	8	0.333333	4	8	3	4	0.142857	0.166667	0.5	2	5	0.125	6	0.166667	1	6	0.111111	9	0.111111	5	0.142857

## Sheet: subcriteria_Sc3
Experts	SC31–SC32	SC31–SC33	SC31–SC34	SC31–SC35	SC31–SC36	SC32–SC33	SC32–SC34	SC32–SC35	SC32–SC36	SC33–SC34	SC33–SC35	SC33–SC36	SC34–SC35	SC34–SC36	SC35–SC36
1	9	6	0.143	3	7	0.143	0.143	2	7	0.25	2	7	8	9	0.5
2	9	5	1	7	7	0.125	0.5	3	6	0.143	4	7	8	2	9
3	0.333	7	1	2	3	0.167	0.333	7	9	5	4	3	9	7	0.125
4	6	0.143	0.125	8	2	0.25	0.25	0.2	4	0.2	3	6	9	6	0.143
5	9	9	4	0.125	7	0.143	0.143	3	0.333	7	6	7	7	0.25	0.111
6	9	0.143	6	8	2	1	0.111	1	4	1	5	2	3	6	0.143
7	0.5	8	6	7	3	0.111	0.333	6	6	7	8	0.2	4	5	0.125
8	0.333	0.125	0.2	0.2	2	1	1	9	0.125	4	8	5	6	8	4
9	8	0.25	1	6	9	0.125	0.143	4	5	0.25	3	0.2	9	5	0.5
10	8	5	0.167	9	1	0.143	0.2	2	0.5	0.333	0.167	1	5	0.167	4
11	6	8	0.143	9	9	0.167	0.167	9	6	0.143	0.143	0.25	9	8	0.125
12	6	7	3	7	4	0.143	0.167	5	6	1	9	5	7	1	0.333
13	8	6	2	5	5	0.5	0.167	9	5	0.143	8	9	7	5	0.111
14	7	9	0.2	5	8	5	0.111	7	8	0.125	4	6	4	6	0.125
15	7	4	0.167	8	6	0.167	0.111	2	0.333	0.25	8	6	8	8	0.111
16	1	9	8	6	0.333	9	0.143	9	2	0.167	0.5	4	7	8	0.25
17	0.333	4	0.167	9	9	2	9	1	9	0.333	7	5	6	6	0.333
18	6	9	4	7	7	0.2	7	0.167	0.5	0.125	9	2	8	4	0.25

## Sheet: subcriteria_Sc4
Experts	C1-C2	C1-C3	C1-C4	C2-C3	C2-C4	C3-C4
1	0.125	0.166667	8	0.5	8	8
2	0.111111	0.125	0.125	0.111111	1	2
3	8	8	9	9	9	9
4	0.125	0.166667	1	0.125	7	2
5	1	1	8	1	9	9
6	0.111111	0.125	0.125	0.111111	0.111111	1
7	0.142857	1	8	1	8	8
8	0.111111	0.125	1	0.111111	1	2
9	2	1	9	9	9	9
10	0.125	0.166667	1	0.125	8	8
11	0.111111	0.125	0.125	0.111111	0.5	1
12	0.142857	0.5	8	1	8	8
13	0.125	0.166667	1	0.125	7	7
14	1	1	9	9	9	9
15	0.111111	0.125	0.25	0.111111	1	2
16	8	8	9	9	9	9
17	0.125	0.166667	1	0.125	7	2
18	1	1	8	1	8	8

## Sheet: subcriteria_SC5
Experts	C1-C2	C1-C3	C1-C4	C2-C3	C2-C4	C3-C4
1	0.167	0.5	0.143	3	7	5
2	0.143	0.111	0.143	4	3	8
3	0.111	0.167	0.2	6	2	9
4	0.167	0.111	0.143	8	7	2
5	0.5	0.25	0.25	2	6	3
6	0.333	0.5	0.25	4	5	7
7	1	0.111	0.167	2	9	8
8	0.125	0.167	0.125	0.5	6	6
9	0.125	0.25	0.111	3	3	0.5
10	0.25	0.167	0.25	0.5	2	3
11	0.111	0.125	0.2	3	8	2
12	0.5	0.125	0.125	8	7	4
13	0.167	0.25	0.25	5	2	8
14	0.25	0.2	0.143	6	7	4
15	1	6	9	0.25	0.25	0.143
16	0.2	7	5	0.125	5	0.143
17	0.143	7	8	0.143	0.125	4
18	4	6	9	0.111	0.125	7
